# Supplementary material for: The Consistency of Prior Movements Shapes Locomotor Use-Dependent Learning
Source: eNeuro. 2021 Sep 8;8(5):ENEURO.0265-20.2021. doi: 10.1523/ENEURO.0265-20.2021 (PMC8431821; doi:10.1523/ENEURO.0265-20.2021)
Supplement: Extended Data — The Code. Download Extended Data, ZIP file. [file enu-eN-NWRGR-0265-20-s07.zip]

Archive with 43 entries (43 files):
- HelperFunctions/Bin.m
- HelperFunctions/CI95.m
- HelperFunctions/clustPerm.m
- HelperFunctions/cohensDz.m
- HelperFunctions/Ctargets.m
- HelperFunctions/displaystats.m
- HelperFunctions/eta_p2.m
- HelperFunctions/herrorbar.m
- HelperFunctions/HVtargets.m
- HelperFunctions/Levenetest.m
- HelperFunctions/LVtargets.m
- HelperFunctions/mixed_between_within_anova.m
- HelperFunctions/RateRegress.m
- HelperFunctions/SEM.m
- HelperFunctions/shadedErrorBar.m
- HelperFunctions/swtest.m
- HelperFunctions/TOST.m
- ModelFunctions/Fitfunctions/AB2fit.m
- ModelFunctions/Fitfunctions/ABfit.m
- ModelFunctions/Fitfunctions/DataFitAB.m
- ModelFunctions/Fitfunctions/DataFitSU.m
- ModelFunctions/Fitfunctions/Fit4Models.m
- ModelFunctions/Fitfunctions/FitAll.m
- ModelFunctions/Fitfunctions/SU2fit.m
- ModelFunctions/Fitfunctions/SUfit.m
- ModelFunctions/GroupModelFits.m
- ModelFunctions/ModelRecovery.m
- ModelFunctions/Simfunctions/AB2sim.m
- ModelFunctions/Simfunctions/ABsim.m
- ModelFunctions/Simfunctions/SU2sim.m
- ModelFunctions/Simfunctions/SUsim.m
- ModelFunctions/SimIndboot.m
- MVUDL_phase1.m
- MVUDL_phase2.m
- PlotFunctions/CMplot.m
- PlotFunctions/ConditionPlot.m
- PlotFunctions/EndLrnPlot.m
- PlotFunctions/ExampleTrgts.m
- PlotFunctions/FootPosPlt.m
- PlotFunctions/PilotDataPlot.m
- PlotFunctions/RwdRelationshipPlot.m
- PlotFunctions/SimPlot.m
- PlotFunctions/WshDataPlt.m
