# Supplementary material for: The Consistency of Prior Movements Shapes Locomotor Use-Dependent Learning
Source: eNeuro. 2021 Sep 8;8(5):ENEURO.0265-20.2021. doi: 10.1523/ENEURO.0265-20.2021 (PMC8431821; doi:10.1523/ENEURO.0265-20.2021)
Supplement: Extended Data — The Code. Download Extended Data, ZIP file. [file enu-eN-NWRGR-0265-20-s07.zip › HelperFunctions/CI95.m]

function CI = CI95(data)

%This function calculates the mean and 95% CI by using the mean and
%standard error

%Calculate degrees of freedom
n = length(data);
df = n-1;

%Mean
Mu = mean(data);

%Standard error
SE = std(data) / sqrt(n);

%index t-score
ts = tinv([0.025  0.975],df);      

%caluclate CI and round
ci = Mu + (ts*SE);
CI = round(ci,2);

end
