# Supplementary material for: The Consistency of Prior Movements Shapes Locomotor Use-Dependent Learning
Source: eNeuro. 2021 Sep 8;8(5):ENEURO.0265-20.2021. doi: 10.1523/ENEURO.0265-20.2021 (PMC8431821; doi:10.1523/ENEURO.0265-20.2021)
Supplement: Extended Data — The Code. Download Extended Data, ZIP file. [file enu-eN-NWRGR-0265-20-s07.zip › HelperFunctions/cohensDz.m]

function CDz = cohensDz(D1, D2)

%Calculates cohens dz: the effect size for paired differences between
%groups

%Difference between groups
Ddiff = D1 - D2;

%sum of squared error
sse = sum((Ddiff - mean(Ddiff)).^2);
%pooled standard deviation
SD = sqrt(sse/(length(Ddiff)-1));

%cohens dz
CDz = mean(Ddiff) / SD;

end
