# Supplementary material for: The Consistency of Prior Movements Shapes Locomotor Use-Dependent Learning
Source: eNeuro. 2021 Sep 8;8(5):ENEURO.0265-20.2021. doi: 10.1523/ENEURO.0265-20.2021 (PMC8431821; doi:10.1523/ENEURO.0265-20.2021)
Supplement: Extended Data — The Code. Download Extended Data, ZIP file. [file enu-eN-NWRGR-0265-20-s07.zip › HelperFunctions/Ctargets.m]

function T_Constant = Ctargets(LrnStrides,Tmu,N)

%Create targets for the constant condition, always starts with 250 baseline
%strides and ends with 750 washout strides (target is 0).

%LrnStrides = number of strides during the learning phase
%Tmu = the mean of the target distribution
%N = the number of target sets to make

T_Constant = [];
for i = 1:N
    T = [zeros(1,250) ones(1,LrnStrides)*Tmu zeros(1,750)];
    T_Constant = [T_Constant; T];
end

end
