# Supplementary material for: The Consistency of Prior Movements Shapes Locomotor Use-Dependent Learning
Source: eNeuro. 2021 Sep 8;8(5):ENEURO.0265-20.2021. doi: 10.1523/ENEURO.0265-20.2021 (PMC8431821; doi:10.1523/ENEURO.0265-20.2021)
Supplement: Extended Data — The Code. Download Extended Data, ZIP file. [file enu-eN-NWRGR-0265-20-s07.zip › HelperFunctions/eta_p2.m]

function eta = eta_p2(sseffect,sse)

%Calculate partial eta squared 

%sseffect = sum of squares effect
%sse = sum of squared error

eta = (sseffect)/(sseffect+sse);

end
