# Supplementary material for: The Consistency of Prior Movements Shapes Locomotor Use-Dependent Learning
Source: eNeuro. 2021 Sep 8;8(5):ENEURO.0265-20.2021. doi: 10.1523/ENEURO.0265-20.2021 (PMC8431821; doi:10.1523/ENEURO.0265-20.2021)
Supplement: Extended Data — The Code. Download Extended Data, ZIP file. [file enu-eN-NWRGR-0265-20-s07.zip › PlotFunctions/SimPlot.m]

function SimPlot(TMAP,X,W,S,numstr,N)

%Plot mean simulations for each model for each condition and the mean
%predicated aftereffects for each model

%TMAP = output of the AB model
%X = output for SU model
%W = use-depenent component for the SU model
%S = strategic component of SU model
%numstr = number of strides to consider for the rate calculations
%N = number of simulations (needed for indexing)

%Create indices 
%Washout index
wshidx = 752:1499;
AEidxI = 752:756;
AEidxE = 757:786;
%Learning indices
LrnIdx = 251:260;

%Plot

%Colors
colors = lines(7);
ABcolor = colors(6,:);
Xcolor = colors(3,:);
Stratcolor = colors(2,:);
UDcolor = colors(7,:);

%Setup indices for plotting
subplotidx = [1:3; 4:6; 7:9];
CurrentIdx = 1:N;
InsetPos = [.8 .59 .37];
Titles = {'Constant Condition', 'Low Variability Condition', 'High Variability Condition'};

%Plot each condition
figure; hold on
for i = 1:3
    
    %Plot the mean simulations
    subplot(4,3,subplotidx(i,:)); hold on
    rectangle('Position',[1, -20, 250 100], 'FaceColor',[0.8 0.8 0.8],'EdgeColor','none');
    rectangle('Position',[750, -20, 750 100], 'FaceColor',[0.8 0.8 0.8],'EdgeColor','none');
    shadedErrorBar(1:size(TMAP,2),nanmean(TMAP(CurrentIdx,:),1),nanstd(TMAP(CurrentIdx,:),0,1),'lineprops',{'linestyle','-','color',ABcolor,'linewidth',1});
    shadedErrorBar(1:size(W,2),nanmean(W(CurrentIdx,:),1),nanstd(W(CurrentIdx,:),0,1),'lineprops',{'linestyle','-','color',UDcolor,'linewidth',1});
    shadedErrorBar(1:size(S,2),nanmean(S(CurrentIdx,:),1),nanstd(S(CurrentIdx,:),0,1),'lineprops',{'linestyle','-','color',Stratcolor,'linewidth',1});
    shadedErrorBar(1:size(X,2),nanmean(X(CurrentIdx,:),1),nanstd(X(CurrentIdx,:),0,1),'lineprops',{'linestyle','-','color',Xcolor,'linewidth',1});
    plot(1:size(X,2),zeros(1,size(X,2)),'k');
    ylim([-1 35]);     title(Titles{i});
    if i==1
        legend({'AB model','S+U model (W)','S+U model (S)','S+U model (x)'},...
            'Position',[0.9 0.6 0.1 0.1]);
        legend('boxoff');
        set(gca,'xtick',[]);
    elseif i==2
        ylabel('Step Asymmetry (%)');
        set(gca,'xtick',[]);
    elseif i==3
        set(gca,'xtick',[125,500,1125]);
        set(gca,'xticklabels',{'Baseline','Learning','Washout'});
        xlabel('Strides');
    end
    
    %Create Inset of washout
    axes('Position',[.6 InsetPos(i) .2 .1])
    box on; hold on;
    shadedErrorBar(1:size(TMAP(wshidx),2),nanmean(TMAP(CurrentIdx,wshidx),1),nanstd(TMAP(CurrentIdx,wshidx),0,1),'lineprops',{'linestyle','-','color',ABcolor,'linewidth',1});
    shadedErrorBar(1:size(X(wshidx),2),nanmean(X(CurrentIdx,wshidx),1),nanstd(X(CurrentIdx,wshidx),0,1),'lineprops',{'linestyle','-','color',Xcolor,'linewidth',1});
    plot(1:size(X(wshidx),2),zeros(1,size(X(1,wshidx),2)),'k-');
    ylim([-2 10]); xlim([0 50]);
    set(gca,'Color',[0.8 0.8 0.8]);
    
    %Create inset of early learning
    axes('Position',[.15 InsetPos(i) .08 .08]);
    box on; hold on;
    shadedErrorBar(1:size(TMAP(LrnIdx),2),nanmean(TMAP(CurrentIdx,LrnIdx),1),nanstd(TMAP(CurrentIdx,LrnIdx),0,1),'lineprops',{'linestyle','-','color',ABcolor,'linewidth',1});
    shadedErrorBar(1:size(X(LrnIdx),2),nanmean(X(CurrentIdx,LrnIdx),1),nanstd(X(CurrentIdx,LrnIdx),0,1),'lineprops',{'linestyle','-','color',Xcolor,'linewidth',1});
    plot(1:size(X(LrnIdx),2),ones(1,size(X(1,LrnIdx),2))*22,'k-');
    xlim([0 length(LrnIdx)]);

    %Calculate and save aftereffects
    %Mean aftereffects for both simulations 
    AEi_AB(:,i) = nanmean(TMAP(CurrentIdx,AEidxI),2);
    AEi_SU(:,i) = nanmean(X(CurrentIdx,AEidxI),2);
    AEe_AB(:,i) = nanmean(TMAP(CurrentIdx,AEidxE),2);
    AEe_SU(:,i) = nanmean(X(CurrentIdx,AEidxE),2);

    %Washout rates using autoregression:
    WR_AB(:,i) = RateRegress(TMAP(CurrentIdx,wshidx),numstr);
    WR_SU(:,i) = RateRegress(X(CurrentIdx,wshidx),numstr);
    
    %Update index
    startidx = CurrentIdx(end)+1;
    CurrentIdx = startidx:startidx+N-1;

end

%plot initial bias aftereffects
subplot(4,3,10); hold on
errorbar([0.9, 1.9, 2.9],nanmean(AEi_AB),nanstd(AEi_AB),'Marker','o','MarkerFaceColor',ABcolor,'MarkerEdgeColor','k','Color',ABcolor);
errorbar([1.1, 2.1, 3.1],nanmean(AEi_SU),nanstd(AEi_SU),'Marker','o','MarkerFaceColor',Xcolor,'MarkerEdgeColor','k','Color',Xcolor);
xlim([0.5 3.5]); ylim([0 8]);
ax = gca; ax.XTick = [1:3];
ax.XTickLabel = {'Constant','LV','HV'};
title('Initial Bias');
ylabel('SAI (%)');

%plot early washout aftereffects
subplot(4,3,11); hold on
errorbar([0.9, 1.9, 2.9],nanmean(AEe_AB),nanstd(AEe_AB),'Marker','o','MarkerFaceColor',ABcolor,'MarkerEdgeColor','k','Color',ABcolor);
errorbar([1.1, 2.1, 3.1],nanmean(AEe_SU),nanstd(AEe_SU),'Marker','o','MarkerFaceColor',Xcolor,'MarkerEdgeColor','k','Color',Xcolor);
xlim([0.5 3.5]); ylim([0 8]);
ax = gca; ax.XTick = [1:3];
ax.XTickLabel = {'Constant','LV','HV'};
title('Early Washout'); 

%Plot washout rates 
subplot(4,3,12); hold on
errorbar([0.9, 1.9, 2.9],nanmean(WR_AB),nanstd(WR_AB),'Marker','o','MarkerFaceColor',ABcolor,'MarkerEdgeColor','k','Color',ABcolor);
errorbar([1.1, 2.1, 3.1],nanmean(WR_SU),nanstd(WR_SU),'Marker','o','MarkerFaceColor',Xcolor,'MarkerEdgeColor','k','Color',Xcolor);
title('Washout Rates');
ylabel({'Unlearning/stride'; 'Faster Washout \rightarrow'});
ax = gca; ax.XTick = [1:3];
ax.XTickLabel = {'Constant','LV','HV'};

end
